# Supplementary material for: Effect of Cold Rolling on the Evolution of Shear Bands and Nanoindentation Hardness in Zr41.2Ti13.8Cu12.5Ni10Be22.5 Bulk Metallic Glass
Source: Nanomaterials (Basel). 2021 Jun 25;11(7):1670. doi: 10.3390/nano11071670 (PMC8307797; doi:10.3390/nano11071670)
Supplement: Supplementary file 1 [file nanomaterials-11-01670-s001.zip]

Archive with 1 entries (1 files):
- nanomaterials-1204789-supplementary.pdf
